# Supplementary material for: Twelve Months of Time-Restricted Feeding Improves Cognition and Alters Microbiome Composition Independent of Macronutrient Composition
Source: Nutrients. 2022 Sep 24;14(19):3977. doi: 10.3390/nu14193977 (PMC9572159; doi:10.3390/nu14193977)
Supplement: Supplementary file 1 [file nutrients-14-03977-s001.zip]

Archive with 1 entries (1 files):
- nutrients-1905069-supplementary.pdf
